# Supplementary material for: Lactobacillus iners Cell-Free Supernatant Enhances Biofilm Formation and Hyphal/Pseudohyphal Growth by Candida albicans Vaginal Isolates
Source: Microorganisms. 2021 Dec 13;9(12):2577. doi: 10.3390/microorganisms9122577 (PMC8706969; doi:10.3390/microorganisms9122577)
Supplement: Supplementary file 1 [file microorganisms-09-02577-s001.zip]

Archive with 1 entries (1 files):
- microorganisms-1487455-supplementary.pdf
